# Supplementary material for: Effects of Butadiene Sulfone as an Electrolyte Additive on the Formation of Solid Electrolyte Interphase in Lithium-Ion Batteries Based on Li4Ti5O12 Anode Materials
Source: Polymers (Basel). 2023 Apr 21;15(8):1965. doi: 10.3390/polym15081965 (PMC10143351; doi:10.3390/polym15081965)
Supplement: Supplementary file 1 [file polymers-15-01965-s001.zip]

Archive with 1 entries (1 files):
- polymers-2268435-supplementary.pdf
